# Supplementary material for: Sire risk factors for vertical transmission of Leishmania infantum by the dam
Source: PLoS Negl Trop Dis. 2026 May 4;20(5):e0014303. doi: 10.1371/journal.pntd.0014303 (PMC13170957; doi:10.1371/journal.pntd.0014303)
Supplement: S1 Data — (XLSX) [file pntd.0014303.s001.xlsx]

## Sheet: Data
ID	Sex	DOB	MFHA DOB	Hunt	PCRpos	Year1stPCRpos	AgePCRpos	Seropos	Year1stSeropos	AgeSeropos	Sire	SireDOB	SireMFHA	SireAge	SPCR	SPCREver	SSero	SSeroEver	Dam	BPCR	BPCREver	BSero	BSeroEver	Litter	LitterNum	LitterSize	%litterpos	%litter tested
1212	F	2020	2021	2	0			0			1	2015	2016	5	0	0	0	0	1	0	0	0	0	CCCC	1	5	20	100
1213	F	2020	2021	2	0			0			1	2015	2016	5	0	0	0	0	1	0	0	0	0	CCCC	1	5	20	100
1214	F	2020	2021	2	0			1	2022	2	1	2015	2016	5	0	0	0	0	1	0	0	0	0	CCCC	1	5	20	100
1215	F	2020	2021	2	0			0			1	2015	2016	5	0	0	0	0	1	0	0	0	0	CCCC	1	5	20	100
1216	M	2020	2021	2	0			0			1	2015	2016	5	0	0	0	0	1	0	0	0	0	CCCC	1	5	20	100
1149	M	2021	2022	3	0			0			1	2015	2016	6	0	0	0	0	2	0	0	1	1	O	2	3	33	100
1150	M	2021	2022	3	0			0			1	2015	2016	6	0	0	0	0	2	0	0	1	1	O	2	3	33	100
1151	M	2021	2022	3	0			1	2022	1	1	2015	2016	6	0	0	0	0	2	0	0	1	1	O	2	3	33	100
1142	M	2020	2021	3	0			1	2022	2	2	2016	2017	4	0	0	0	0	3	0	0	1	1	G	3	8	50	100
1143	M	2020	2021	3	0			1	2022	2	2	2016	2017	4	0	0	0	0	3	0	0	1	1	G	3	8	50	100
1144	M	2020	2021	3	0			0			2	2016	2017	4	0	0	0	0	3	0	0	1	1	G	3	8	50	100
1145	F	2020	2021	3	0			1	2022	2	2	2016	2017	4	0	0	0	0	3	0	0	1	1	G	3	8	50	100
1146	M	2020	2021	3	0			0			2	2016	2017	4	0	0	0	0	3	0	0	1	1	G	3	8	50	100
1147	M	2020	2021	3	0			0			2	2016	2017	4	0	0	0	0	3	0	0	1	1	G	3	8	50	100
1148	M	2020	2021	3	0			1	2022	2	2	2016	2017	4	0	0	0	0	3	0	0	1	1	G	3	8	50	100
1160	M	2020	2021	1	0			.			2	2016	2017	4	0	0	0	0	3	0	0	1	1	G	3	8	50	100
738	F	2018	2019	3	1	2021	3	0			3	2016	2017	2	0	0	0	1	4	1	1	1	1	CC	4	5	100	80
759	M	2018	2019	3	0			1	2019	1	3	2016	2017	2	0	0	0	1	4	1	1	1	1	CC	4	5	100	80
763	F	2018	2019	3	1	2021	3	0			3	2016	2017	2	0	0	0	1	4	1	1	1	1	CC	4	5	100	80
1118	F	2018	2019	3	1	2021	3	0			3	2016	2017	2	0	0	0	1	4	1	1	1	1	CC	4	5	100	80
1167	M	2019	2020	1	0			1	2022	3	4	2014	2015	5	0	0	0	0	5	0	1	1	1	DDD	5	8	38	100
1168	M	2019	2020	1	0			.			4	2014	2015	5	0	0	0	0	5	0	1	1	1	DDD	5	8	38	100
1169	F	2019	2020	1	0			1	2022	3	4	2014	2015	5	0	0	0	0	5	0	1	1	1	DDD	5	8	38	100
1170	F	2019	2020	1	0			.			4	2014	2015	5	0	0	0	0	5	0	1	1	1	DDD	5	8	38	100
1171	M	2019	2020	1	0			.			4	2014	2015	5	0	0	0	0	5	0	1	1	1	DDD	5	8	38	100
1172	M	2019	2020	1	0			0			4	2014	2015	5	0	0	0	0	5	0	1	1	1	DDD	5	8	38	100
1173	F	2019	2020	1	0			1	2022	3	4	2014	2015	5	0	0	0	0	5	0	1	1	1	DDD	5	8	38	100
1174	F	2019	2020	1	0			0			4	2014	2015	5	0	0	0	0	5	0	1	1	1	DDD	5	8	38	100
1404	M	2021	2022	3	0			0			5	2019	2020	2	1	1	.	1	6	0	0	1	1	K	6	7	29	100
1405	F	2021	2022	3	0			0			5	2019	2020	2	1	1	.	1	6	0	0	1	1	K	6	7	29	100
1406	M	2021	2022	3	0			0			5	2019	2020	2	1	1	.	1	6	0	0	1	1	K	6	7	29	100
1407	F	2021	2022	3	0			0			5	2019	2020	2	1	1	.	1	6	0	0	1	1	K	6	7	29	100
1408	F	2021	2022	3	0			1	2022	1	5	2019	2020	2	1	1	.	1	6	0	0	1	1	K	6	7	29	100
1409	F	2021	2022	3	0			1	2022	1	5	2019	2020	2	1	1	.	1	6	0	0	1	1	K	6	7	29	100
1410	M	2021	2022	3	0			0			5	2019	2020	2	1	1	.	1	6	0	0	1	1	K	6	7	29	100
764	F	2016	2017	1	0			0			6	2009	2010	7	1	1	1	1	7	0	1	0	1	II	7	8	25	100
1181	M	2016	2017	1	1	2020	4	0			6	2009	2010	7	1	1	1	1	7	0	1	0	1	II	7	8	25	100
1182	M	2016	2017	1	0			0			6	2009	2010	7	1	1	1	1	7	0	1	0	1	II	7	8	25	100
3008	M	2016	2017	1	1	2019	3	1	2019	3	6	2009	2010	7	1	1	1	1	7	0	1	0	1	II	7	8	25	100
4007	M	2016	2017	1	0			0			6	2009	2010	7	1	1	1	1	7	0	1	0	1	II	7	8	25	100
4028	M	2016	2017	1	0			0			6	2009	2010	7	1	1	1	1	7	0	1	0	1	II	7	8	25	100
4033	F	2016	2017	1	0			0			6	2009	2010	7	1	1	1	1	7	0	1	0	1	II	7	8	25	100
4035	F	2016	2017	1	0			0			6	2009	2010	7	1	1	1	1	7	0	1	0	1	II	7	8	25	100
24	F	2014	2015	3	0			1	2017	1	7	2011	2012	3	1	1	1	1	8	0	0	.	0	I	8	10	50	80
28	F	2014	2015	3	0			1	2019	5	7	2011	2012	3	1	1	1	1	8	0	0	.	0	I	8	10	50	80
32	M	2014	2015	3	0			1	2017	3	7	2011	2012	3	1	1	1	1	8	0	0	.	0	I	8	10	50	80
47	M	2014	2015	3	1	2017	3	1	2017	3	7	2011	2012	3	1	1	1	1	8	0	0	.	0	I	8	10	50	80
78	M	2014	2015	1	0			0			7	2011	2012	3	1	1	1	1	8	0	0	.	0	I	8	10	50	80
116	F	2014	2015	1	0			0			7	2011	2012	3	1	1	1	1	8	0	0	.	0	I	8	10	50	80
4036	M	2014	2015	1	0			0			7	2011	2012	3	1	1	1	1	8	0	0	.	0	I	8	10	50	80
4038	M	2014	2015	1	0			0			7	2011	2012	3	1	1	1	1	8	0	0	.	0	I	8	10	50	80
1411	M	2021	2022	1	0			0			8	2018	2019	3	0	0	0	1	9	1	1	0	0	XX	9	6	20	83
1416	F	2021	2022	1	0			1	2022	1	8	2018	2019	3	0	0	0	1	9	1	1	0	0	XX	9	6	20	83
1417	F	2021	2022	1	0			0			8	2018	2019	3	0	0	0	1	9	1	1	0	0	XX	9	6	20	83
1420	F	2021	2022	2	0			0			8	2018	2019	3	0	0	0	1	9	1	1	0	0	XX	9	6	20	83
1421	M	2021	2022	2	0			0			8	2018	2019	3	0	0	0	1	9	1	1	0	0	XX	9	6	20	83
771	F	2015	2016	2	0			0			9	2013	2014	2	.	1	.	1	1	.	0	.	0	YYY	10	10	14	70
775	M	2015	2016	2	1	2019	4	1	2019	4	9	2013	2014	2	.	1	.	1	1	.	0	.	0	YYY	10	10	14	70
861	M	2015	2016	2	0			0			9	2013	2014	2	.	1	.	1	1	.	0	.	0	YYY	10	10	14	70
1193	M	2015	2016	2	0			0			9	2013	2014	2	.	1	.	1	1	.	0	.	0	YYY	10	10	14	70
1194	M	2015	2016	2	0			0			9	2013	2014	2	.	1	.	1	1	.	0	.	0	YYY	10	10	14	70
1195	F	2015	2016	2	0			0			9	2013	2014	2	.	1	.	1	1	.	0	.	0	YYY	10	10	14	70
5003	F	2015	2016	2	0			0			9	2013	2014	2	.	1	.	1	1	.	0	.	0	YYY	10	10	14	70
1	F	2015	2016	3	1	2019	4	1	2018	3	10	2007	2008	8	1	1	1	1	10	0	0	.	.	A	11	7	57	100
2	M	2015	2016	3	0			1	2018	3	10	2007	2008	8	1	1	1	1	10	0	0	.	.	A	11	7	57	100
5	F	2015	2016	3	0			0			10	2007	2008	8	1	1	1	1	10	0	0	.	.	A	11	7	57	100
6	M	2015	2016	3	1	2022	7	1	2022	7	10	2007	2008	8	1	1	1	1	10	0	0	.	.	A	11	7	57	100
7	F	2015	2016	3	0			1	2018	3	10	2007	2008	8	1	1	1	1	10	0	0	.	.	A	11	7	57	100
1126	M	2015	2016	3	0			0			10	2007	2008	8	1	1	1	1	10	0	0	.	.	A	11	7	57	100
4034	F	2015	2016	1	0			0			10	2007	2008	8	1	1	1	1	10	0	0	.	.	A	11	7	57	100
10	F	2013	2014	3	1	2018	4	1	2018	5	10	2007	2008	6	0	1	.	1	11	.	1	.	.	LL	12	5	50	80
19	F	2013	2014	3	0			1	2017	4	10	2007	2008	6	0	1	.	1	11	.	1	.	.	LL	12	5	50	80
21	F	2013	2014	3	1	2017	4	1	2017	4	10	2007	2008	6	0	1	.	1	11	.	1	.	.	LL	12	5	50	80
37	M	2013	2014	3	0			.			10	2007	2008	6	0	1	.	1	11	.	1	.	.	LL	12	5	50	80
22	F	2014	2015	3	1	2017	3	1	2017	3	10	2007	2008	7	1	1	1	1	12	1	1	.	.	SS	13	9	86	78
49	M	2014	2015	3	0			1	2018	4	10	2007	2008	7	1	1	1	1	12	1	1	.	.	SS	13	9	86	78
57	M	2014	2015	3	1	2018	4	1	2017	3	10	2007	2008	7	1	1	1	1	12	1	1	.	.	SS	13	9	86	78
58	M	2014	2015	3	1	2017	3	1	2017	3	10	2007	2008	7	1	1	1	1	12	1	1	.	.	SS	13	9	86	78
60	M	2014	2015	3	1	2017	3	1	2017	3	10	2007	2008	7	1	1	1	1	12	1	1	.	.	SS	13	9	86	78
1124	M	2014	2015	3	1	2018	4	1	2017	3	10	2007	2008	7	1	1	1	1	12	1	1	.	.	SS	13	9	86	78
4039	M	2014	2015	1	0			0			10	2007	2008	7	1	1	1	1	12	1	1	.	.	SS	13	9	86	78
749	F	2017	2018	2	0			0			11	2015	2016	2	.	1	.	0	13	.	0	.	0	AAAA	14	10	30	100
772	F	2017	2018	2	1	2019	2	0			11	2015	2016	2	.	1	.	0	13	.	0	.	0	AAAA	14	10	30	100
776	M	2017	2018	2	0			0			11	2015	2016	2	.	1	.	0	13	.	0	.	0	AAAA	14	10	30	100
896	M	2017	2018	2	0			0			11	2015	2016	2	.	1	.	0	13	.	0	.	0	AAAA	14	10	30	100
1200	F	2017	2018	2	0			0			11	2015	2016	2	.	1	.	0	13	.	0	.	0	AAAA	14	10	30	100
1201	M	2017	2018	2	0			0			11	2015	2016	2	.	1	.	0	13	.	0	.	0	AAAA	14	10	30	100
1202	M	2017	2018	2	1	2020	3	1	2022	5	11	2015	2016	2	.	1	.	0	13	.	0	.	0	AAAA	14	10	30	100
1203	M	2017	2018	2	1	2019	2	0			11	2015	2016	2	.	1	.	0	13	.	0	.	0	AAAA	14	10	30	100
1204	F	2017	2018	2	0			0			11	2015	2016	2	.	1	.	0	13	.	0	.	0	AAAA	14	10	30	100
1205	F	2017	2018	2	0			0			11	2015	2016	2	.	1	.	0	13	.	0	.	0	AAAA	14	10	30	100
915	F	2018	2019	2	0			0			11	2015	2016	3	.	1	.	0	13	.	0	.	0	BBBB	15	7	0	100
1206	M	2018	2019	2	0			0			11	2015	2016	3	.	1	.	0	13	.	0	.	0	BBBB	15	7	0	100
1207	F	2018	2019	2	0			0			11	2015	2016	3	.	1	.	0	13	.	0	.	0	BBBB	15	7	0	100
1208	M	2018	2019	2	0			0			11	2015	2016	3	.	1	.	0	13	.	0	.	0	BBBB	15	7	0	100
1209	F	2018	2019	2	0			0			11	2015	2016	3	.	1	.	0	13	.	0	.	0	BBBB	15	7	0	100
1210	M	2018	2019	2	0			0			11	2015	2016	3	.	1	.	0	13	.	0	.	0	BBBB	15	7	0	100
1211	M	2018	2019	2	0			0			11	2015	2016	3	.	1	.	0	13	.	0	.	0	BBBB	15	7	0	100
1183	F	2018	2019	1	0			0			12	2015	2016	3	1	1	1	1	14	0	0	0	0	NNN	16	3	0	67
4008	M	2018	2019	1	0			0			12	2015	2016	3	1	1	1	1	14	0	0	0	0	NNN	16	3	0	67
26	F	2015	2016	3	0			0			13	2011	2012	4	0	0	0	0	15	0	0	0	1	HH	17	5	75	80
55	M	2015	2016	3	1	2021	6	1	2018	3	13	2011	2012	4	0	0	0	0	15	0	0	0	1	HH	17	5	75	80
64	M	2015	2016	3	1	2019	4	1	2019	4	13	2011	2012	4	0	0	0	0	15	0	0	0	1	HH	17	5	75	80
94	M	2015	2016	1	1	2017	2	1	2017	2	13	2011	2012	4	0	0	0	0	15	0	0	0	1	HH	17	5	75	80
744	F	2018	2019	1	0			0			14	2010	2011	8	0	0	0	0	16	0	0	0	0	FFF	18	6	17	100
746	M	2018	2019	1	0			1	2022	4	14	2010	2011	8	0	0	0	0	16	0	0	0	0	FFF	18	6	17	100
767	M	2018	2019	1	0			0			14	2010	2011	8	0	0	0	0	16	0	0	0	0	FFF	18	6	17	100
768	M	2018	2019	1	0			0			14	2010	2011	8	0	0	0	0	16	0	0	0	0	FFF	18	6	17	100
1177	F	2018	2019	1	0			0			14	2010	2011	8	0	0	0	0	16	0	0	0	0	FFF	18	6	17	100
4024	M	2018	2019	1	0			0			14	2010	2011	8	0	0	0	0	16	0	0	0	0	FFF	18	6	17	100
1135	M	2019	2020	3	0			1	2022	3	15	2009	2010	10	0	0	1	1	17	0	0	0	0	KK	19	6	67	100
1136	M	2019	2020	3	0			1	2022	3	15	2009	2010	10	0	0	1	1	17	0	0	0	0	KK	19	6	67	100
1137	F	2019	2020	3	0			1	2022	3	15	2009	2010	10	0	0	1	1	17	0	0	0	0	KK	19	6	67	100
1138	F	2019	2020	3	0			0			15	2009	2010	10	0	0	1	1	17	0	0	0	0	KK	19	6	67	100
1139	M	2019	2020	3	0			0			15	2009	2010	10	0	0	1	1	17	0	0	0	0	KK	19	6	67	100
1140	M	2019	2020	3	0			1	2022	3	15	2009	2010	10	0	0	1	1	17	0	0	0	0	KK	19	6	67	100
1129	M	2019	2020	3	1	2021	2	1	2022	3	15	2009	2010	10	0	0	1	1	18	0	0	0	0	R	20	6	17	100
1130	M	2019	2020	3	0			0			15	2009	2010	10	0	0	1	1	18	0	0	0	0	R	20	6	17	100
1131	F	2019	2020	3	0			0			15	2009	2010	10	0	0	1	1	18	0	0	0	0	R	20	6	17	100
1132	F	2019	2020	3	0			0			15	2009	2010	10	0	0	1	1	18	0	0	0	0	R	20	6	17	100
1134	M	2019	2020	3	0			1	2022	3	15	2009	2010	10	0	0	1	1	18	0	0	0	0	R	20	6	17	100
1402	M	2019	2020	3	0			.			15	2009	2010	10	0	0	1	1	18	0	0	0	0	R	20	6	17	100
1106	F	2017	2018	3	0			1	2018	1	16	2012	2013	5	0	0	1	1	19	1	1	0	1	P	21	6	67	100
1107	F	2017	2018	3	1	2019	2	1	2019	2	16	2012	2013	5	0	0	1	1	19	1	1	0	1	P	21	6	67	100
1108	M	2017	2018	3	0			1	2018	1	16	2012	2013	5	0	0	1	1	19	1	1	0	1	P	21	6	67	100
1109	M	2017	2018	3	1	2020	2	0			16	2012	2013	5	0	0	1	1	19	1	1	0	1	P	21	6	67	100
1110	M	2017	2018	3	1	2018	1	1	2019	2	16	2012	2013	5	0	0	1	1	19	1	1	0	1	P	21	6	67	100
1111	M	2017	2018	3	0			0			16	2012	2013	5	0	0	1	1	19	1	1	0	1	P	21	6	67	100
95	M	2015	2016	4	0			0			17	2013	2014	2	0	1	0	0	20	0	0	0	1		22	10	37.5	80
90	M	2015	2016	1	0			0			17	2013	2014	2	0	1	0	0	20	0	0	0	1		22	10	37.5	80
120	F	2015	2016	1	0			0			17	2013	2014	2	0	1	0	0	20	0	0	0	1		22	10	37.5	80
119	F	2015	2016	1	1	2019	4	1	2019	4	17	2013	2014	2	0	1	0	0	20	0	0	0	1		22	10	37.5	80
93	M	2015	2016	1	1	2019	4	1	2019	4	17	2013	2014	2	0	1	0	0	20	0	0	0	1		22	10	37.5	80
91	M	2015	2016	1	0			0			17	2013	2014	2	0	1	0	0	20	0	0	0	1		22	10	37.5	80
89	M	2015	2016	1	1	2021	6	0			17	2013	2014	2	0	1	0	0	20	0	0	0	1		22	10	37.5	80
74	M	2015	2016	1	0			0			17	2013	2014	2	0	1	0	0	20	0	0	0	1		22	10	37.5	80
6000	M	2017	2018	5	.			0			18	2014	2015	2	.	1	.	1	21	.	0	.	0		23	6	33	100
6001	M	2017	2018	5	0			0			18	2014	2015	2	.	1	.	1	21	.	0	.	0		23	6	33	100
6002	M	2017	2018	5	1	2021	4	1	2021	4	18	2014	2015	2	.	1	.	1	21	.	0	.	0		23	6	33	100
6003	F	2017	2018	5	.			0			18	2014	2015	2	.	1	.	1	21	.	0	.	0		23	6	33	100
6004	F	2017	2018	5	1	2021	4	1	2021	4	18	2014	2015	2	.	1	.	1	21	.	0	.	0		23	6	33	100
6005	F	2017	2018	5	0			0			18	2014	2015	2	.	1	.	1	21	.	0	.	0		23	6	33	100
6006	M	2018	2020	5	1	2021	3	1	2021	3	18	2014	2015	3	.	1	.	1	22	.	0	.	.		24	8	67	37.5
6007	M	2018	2020	5	0			1	2021	3	18	2014	2015	3	.	1	.	1	22	.	0	.	.		24	8	67	37.5
6008	F	2018	2020	5	0			0			18	2014	2015	3	.	1	.	1	22	.	0	.	.		24	8	67	37.5
6009	M	2009	2010	3	1	2014	5	0			19	2005	2006	4	0	0	0	0	23	0	1	0	1		25	2	100	100
6010	M	2009	2010	3	1	2013	4	1	2013	4	19	2005	2006	4	0	0	0	0	23	0	1	0	1		25	2	100	100
6011	M	2004	2005	3	0			0			20	1998	1999	6	.	0	0	0	23	0	1	0	1		26	8	50	75
6012	M	2004	2005	3	0			0			20	1998	1999	6	.	0	0	0	23	0	1	0	1		26	8	50	75
6013	F	2004	2005	3	1	2007	3	1	2009	5	20	1998	1999	6	.	0	0	0	23	0	1	0	1		26	8	50	75
6014	F	2004	2005	3	1	2007	3	1	2011	7	20	1998	1999	6	.	0	0	0	23	0	1	0	1		26	8	50	75
6015	M	2004	2005	3	1	2007	3	1	2011	7	20	1998	1999	6	.	0	0	0	23	0	1	0	1		26	8	50	75
6016	F	2004	2005	3	0			0			20	1998	1999	6	.	0	0	0	23	0	1	0	1		26	8	50	75
6017	M	2011	2012	3	1	2014	3	1	2014	3	21	2009	2010	2	0	1	0	1	24	0	1	1	1		27	1	100	100
6018	F	2009	2010	3	1	2013	4	1	2013	4	22	2007	2008	2	1	1	0	0	24	0	1	0	1		28	7	86	100
6019	F	2009	2010	3	1	2012	3	1	2013	3	22	2007	2008	2	1	1	0	0	24	0	1	0	1		28	7	86	100
6020	M	2009	2010	3	1	2009	0				22	2007	2008	2	1	1	0	0	24	0	1	0	1		28	7	86	100
6021	M	2009	2010	3	1	2012	3	1	2013	4	22	2007	2008	2	1	1	0	0	24	0	1	0	1		28	7	86	100
6022	M	2009	2010	3	0			1	2013	4	22	2007	2008	2	1	1	0	0	24	0	1	0	1		28	7	86	100
6023	F	2009	2010	3	1	2009	0				22	2007	2008	2	1	1	0	0	24	0	1	0	1		28	7	86	100
6024	M	2009	2010	3	0			0			22	2007	2008	2	1	1	0	0	24	0	1	0	1		28	7	86	100
6025	M	2009	2010	3	1	2012	3	1	2013	4	23	2005	2006	4	0	0	1	1	25	1	1	1	1		29	15	93	100
6026	F	2009	2010	3	1	2012	3	1	2010	1	23	2005	2006	4	0	0	1	1	25	1	1	1	1		29	15	93	100
6027	F	2009	2010	3	1	2012	3	1	2010	1	23	2005	2006	4	0	0	1	1	25	1	1	1	1		29	15	93	100
6028	F	2009	2010	3	1	2009	0	1	2009	0	23	2005	2006	4	0	0	1	1	25	1	1	1	1		29	15	93	100
6029	M	2009	2010	3	1	2009	0	1	2009	0	23	2005	2006	4	0	0	1	1	25	1	1	1	1		29	15	93	100
6030	M	2009	2010	3	1	2009	0	1	2009	0	23	2005	2006	4	0	0	1	1	25	1	1	1	1		29	15	93	100
6031	F	2009	2010	3	1	2009	0	1	2009	0	23	2005	2006	4	0	0	1	1	25	1	1	1	1		29	15	93	100
6032	M	2009	2010	3	1	2009	0	1	2009	0	23	2005	2006	4	0	0	1	1	25	1	1	1	1		29	15	93	100
6033	F	2009	2010	3	1	2009	0	1	2009	0	23	2005	2006	4	0	0	1	1	25	1	1	1	1		29	15	93	100
6034	F	2009	2010	3	1	2009	0	1	2009	0	23	2005	2006	4	0	0	1	1	25	1	1	1	1		29	15	93	100
6035	F	2009	2010	3	1	2009	0	1	2009	0	23	2005	2006	4	0	0	1	1	25	1	1	1	1		29	15	93	100
6036	M	2009	2010	3	0			0			23	2005	2006	4	0	0	1	1	25	1	1	1	1		29	15	93	100
6037	F	2009	2010	3	1	2009	0	1	2009	0	23	2005	2006	4	0	0	1	1	25	1	1	1	1		29	15	93	100
6038	M	2009	2010	3	1	2009	0	1	2009	0	23	2005	2006	4	0	0	1	1	25	1	1	1	1		29	15	93	100
6039	F	2009	2010	3	1	2009	0	1	2009	0	23	2005	2006	4	0	0	1	1	25	1	1	1	1		29	15	93	100
3021	F	2011	2012	3	1	2012	1	0			24	2007	2008	4	0	0	0	0	26	0	0	0	0		30	7	71	100
6040	M	2011	2012	3	1	2012	1	1	2013	2	24	2007	2008	4	0	0	0	0	26	0	0	0	0		30	7	71	100
84	M	2011	2012	1	1	2016	5	1	2016	5	24	2007	2008	4	0	0	0	0	26	0	0	0	0		30	7	71	100
121	F	2011	2012	1	1	2017	6	1	2017	6	24	2007	2008	4	0	0	0	0	26	0	0	0	0		30	7	71	100
113	F	2011	2012	1	1	2017	6	1	2017	6	24	2007	2008	4	0	0	0	0	26	0	0	0	0		30	7	71	100
6041	F	2011	2012	1	0			0			24	2007	2008	4	0	0	0	0	26	0	0	0	0		30	7	71	100
6042	F	2011	2012	1	0			0			24	2007	2008	4	0	0	0	0	26	0	0	0	0		30	7	71	100

## Sheet: Data Legend
Legends	Description
ID	Unique animal identifier
Sex	Sex
DOB	Actual year of birth, calculated as MFHA DOB - 1
MFHA DOB	Year of birth according to the Masters of Foxhounds Association of North America
Hunt	Dog club
PCRpos	Ever real-time PCR status (0 = Negative; 1 = Positive)
Year1stPCRpos	Year of first recoreded positive real-time PCR result
AgePCRpos	Age at first real-time PCR positive, calculated as Year1stPCR - DOB
Seropos	Ever seroconversion status (0 = Negative; 1 = Positive)
Year1stSeropos	Year of first recoreded positive seroconversion result
AgeSeropos	Age at first seroconversion positive, calculated as Year1stSero - DOB
Sire	Sire
SireDOB	Sire's actual year of birth, calculated as SireMFHADOB - 1
SireMFHA	Sire’s year of birth according to the Masters of Foxhounds Association of North America
SireAge	Sire’s approximate age at insemination, calculated as DOB – SireDOB
SPCR	Sire's real-time PCR status before/during year of litter birth (0 = Negative; 1 = Positive)
SPCREver	Sire's real-time PCR status throughout lifetime (0 = Negative; 1 = Positive)
SSero	Sire's seroconversion status before/during year of litter birth (0 = Negative; 1 = Positive)
SSeroEver	Sire's seroconversion status throughout lifetime (0 = Negative; 1 = Positive)
Dam	Dam
BPCR	Dam's real-time PCR status before/during year of litter birth (0 = Negative; 1 = Positive)
BPCREver	Dam's real-time PCR status throughout lifetime (0 = Negative; 1 = Positive)
BSero	Dam's seroconversion status before/during year of litter birth (0 = Negative; 1 = Positive)
BSeroEver	Dam's seroconversion status throughout lifetime (0 = Negative; 1 = Positive)
Litter	Litter group letter
LitterNum	Litter group number
LitterSize	Number of the offspring in the litter
%litterpos	Percentage of litter that became L. (L.) infantum positive
%litter tested	Percentage of offspring that were tested within the litter
